# Supplementary material for: Mitochondrial fatty acid oxidation regulates adult muscle stem cell function through modulating metabolic flux and protein acetylation
Source: EMBO J. 2025 Mar 10;44(9):2566–95. doi: 10.1038/s44318-025-00397-1 (PMC12048568; doi:10.1038/s44318-025-00397-1)
Supplement: Supplementary file 3 — Source data Fig. 1 [file 44318_2025_397_MOESM3_ESM.zip]

Archive with 30 entries (19 files):
- Figure 1/
- Figure 1/Figure 1A/
- Figure 1/Figure 1A/GSE150366-UMAP clustering.xlsx
- Figure 1/Figure 1B/
- Figure 1/Figure 1B/Gene enrichment for density plot.xlsx
- Figure 1/Figure 1C/
- Figure 1/Figure 1C/Heatmap of Gene Ontology-fatty acid beta oxidation.xlsx
- Figure 1/Figure 1D/
- Figure 1/Figure 1D/GSE150366-UMAP-embedded scRNA-seq data gene expression.xlsx
- Figure 1/Figure 1E/
- Figure 1/Figure 1E/Cpt2 mRNA level in QSC and ASC.xlsx
- Figure 1/Figure 1F/
- Figure 1/Figure 1F/0h-Pax7-Cpt2-Overlay-200x.tif
- Figure 1/Figure 1F/24h-Pax7-Cpt2-Overlay-200x.tif
- Figure 1/Figure 1F/72h-Pax7-Cpt2-Overlay-200x.tif
- Figure 1/Figure 1G/
- Figure 1/Figure 1G/Cpt2 mRNA level during myoblast differentiation.xlsx
- Figure 1/Figure 1H/
- Figure 1/Figure 1H/Immunoblot-Cpt2/
- Figure 1/Figure 1H/Immunoblot-Cpt2/CPT2_MB_Diff_013.tif
- Figure 1/Figure 1H/Immunoblot-Cpt2/GAPDH_MB_Diff_013.tif
- Figure 1/Figure 1H/Immunoblot-Cpt2/MF20_MB_Diff_013.tif
- Figure 1/Figure 1H/Immunoblot-Cpt2/MyoD_MB_Diff_013.tif.tif
- Figure 1/Figure 1H/Immunoblot-Cpt2/MyoG_MB_Diff_013.tif
- Figure 1/Figure 1H/Immunoblot-Cpt2/Pax7_MB_Diff_013.tif
- Figure 1/Figure 1H/Immunoblot-OxPhos/
- Figure 1/Figure 1H/Immunoblot-OxPhos/MF20_MB_Diff_0135.tif
- Figure 1/Figure 1H/Immunoblot-OxPhos/OxPho_MB_Diff_0135.tif
- Figure 1/Figure 1H/Immunoblot-OxPhos/Pax7_MB_Diff_0135.tif
- Figure 1/Figure 1H/Immunoblot-OxPhos/Tubulin_MB_Diff_0135.tif
