# Supplementary material for: Mitochondrial fatty acid oxidation regulates adult muscle stem cell function through modulating metabolic flux and protein acetylation
Source: EMBO J. 2025 Mar 10;44(9):2566–95. doi: 10.1038/s44318-025-00397-1 (PMC12048568; doi:10.1038/s44318-025-00397-1)
Supplement: Supplementary file 3 — Source data Fig. 1 [file 44318_2025_397_MOESM3_ESM.zip › Figure 1/Figure 1A/GSE150366-UMAP clustering.xlsx]

## Sheet: Sheet1
	Figure 1A
	GEO	GSE150366	https://www.ncbi.nlm.nih.gov/geo/query/acc.cgi?acc=GSE150366
