# Supplementary material for: Mitochondrial fatty acid oxidation regulates adult muscle stem cell function through modulating metabolic flux and protein acetylation
Source: EMBO J. 2025 Mar 10;44(9):2566–95. doi: 10.1038/s44318-025-00397-1 (PMC12048568; doi:10.1038/s44318-025-00397-1)
Supplement: Supplementary file 3 — Source data Fig. 1 [file 44318_2025_397_MOESM3_ESM.zip › Figure 1/Figure 1B/Gene enrichment for density plot.xlsx]

## Sheet: Sheet1
Figure 1B	Mitochondrial FAO	G00019395														TCA cycle	G0006099															ETC	G0022900															OXPHO	G00006119
SCT	Cluster							RNA level	Cluster							SCT	Cluster							RNA level	Cluster							SCT	Cluster							RNA level	Cluster							$SCT	Cluster
	QSC	SSC	ASC	PSC	CSC	DSC			QSC	SSC	ASC	PSC	CSC	DSC			QSC	SSC	ASC	PSC	CSC	DSC			QSC	SSC	ASC	PSC	CSC	DSC			QSC	SSC	ASC	PSC	CSC	DSC			QSC	SSC	ASC	PSC	CSC	DSC			QSC
Abcd1	18	94	317	30	67	12		Abcd1	17	86	302	29	72	13		Aco1	42	373	1176	77	306	18		Aco1	37	318	1220	92	344	38		Aifm2	11	36	180	7	26	15		Aifm2	9	33	168	7	27	16		Abcd1	18
Abcd2	6	56	314	8	9	0		Abcd2	5	51	310	9	9	0		Aco2	345	1743	5177	442	1661	388		Aco2	254	1003	5136	450	2061	722		Bdnf	294	852	1244	88	32	4		Bdnf	253	726	1327	96	31	7		Actn3	114
Abcd3	81	375	1072	79	224	44		Abcd3	69	334	1089	87	249	77		Cs	185	885	2681	282	552	95		Cs	156	542	2597	294	667	191		Bid	7	59	162	14	57	5		Bid	6	52	157	15	60	5		Ak4	4
Acaa1a	282	1169	2600	134	384	46		Acaa1a	235	785	2507	126	451	100		Dhtkd1	21	52	91	6	18	4		Dhtkd1	17	49	88	6	17	4		Ccnb1	15	40	107	314	7	6		Ccnb1	17	36	98	314	8	6		Atp5a1	1392
Acaa2	90	658	2618	163	301	152		Acaa2	76	381	2537	140	374	264		Dlat	111	668	1949	165	687	123		Dlat	91	396	1761	161	836	219		Cdk1	1	91	217	581	36	8		Cdk1	1	81	187	639	34	10		Atp5b	1912
Acacb	56	89	122	16	41	14		Acacb	47	76	119	13	42	15		Dlst	140	815	2760	198	542	129		Dlst	121	513	2706	204	655	231		Coq7	68	665	1899	264	592	132		Coq7	59	364	1748	264	709	238		Atp5c1	1006
Acad11	15	72	287	14	65	11		Acad11	15	60	283	14	67	11		Fh1	171	819	2926	297	709	127		Fh1	138	473	2879	296	880	245		Coq9	23	166	1010	55	302	75		Coq9	21	149	1020	54	352	127		Atp5d	931
Acadl	335	2250	7582	656	2786	815		Acadl	238	1220	7521	652	3507	1502		Idh1	64	432	1884	107	254	15		Idh1	62	289	1899	100	291	24		Cox4i1	2751	15841	54677	3183	11685	2045		Cox4i1	2146	9296	55462	3228	14802	4199		Atp5h	1230
Acadm	237	1173	2835	181	565	107		Acadm	197	751	2753	170	679	208		Idh2	553	3006	8458	1018	1582	338		Idh2	428	1834	8627	1073	2016	644		Cox4i2	3	9	100	5	0	0		Cox4i2	3	9	94	6	0	0		Atp5j	1023
Acads	48	662	2739	148	579	84		Acads	38	372	2691	137	706	166		Idh3a	129	809	2207	294	888	196		Idh3a	103	507	2059	303	1073	350		Cox5a	629	4170	14724	1427	4229	1013		Cox5a	456	2439	15183	1475	5405	1979		Atp5j2	829
Acadvl	163	696	2244	139	471	125		Acadvl	136	402	2093	122	558	225		Idh3b	304	1655	4546	291	1099	138		Idh3b	240	935	4492	292	1349	279		Cox5b	880	4243	14854	1138	4162	850		Cox5b	681	2428	15316	1209	5271	1678		Atp5l	1431
Acat1	274	1308	3347	441	1193	324		Acat1	219	876	3327	491	1489	585		Idh3g	228	1056	3785	224	959	224		Idh3g	176	629	3872	228	1207	403		Cox6a1	789	3285	8108	806	1971	331		Cox6a1	625	2030	8221	792	2469	669		Atp5o	612
Acat2	28	63	152	32	34	1		Acat2	23	57	145	34	33	1		Ireb2	118	694	1678	161	357	49		Ireb2	103	428	1526	143	405	90		Cox6a2	2	38	93	4	146	483		Cox6a2	1	28	81	4	178	748		Atp7a	96
Acat3	0	3	6	1	4	2		Acat3	0	3	6	1	4	2		Mdh1	261	1285	3671	347	986	247		Mdh1	202	794	3687	388	1261	463		Cox7c	1634	9364	27202	2252	7685	1478		Cox7c	1311	5974	27445	2250	9787	2928		Bdnf	294
Acox1	95	494	1100	49	322	29		Acox1	77	420	1131	57	358	57		Mdh2	524	2784	10454	966	2497	538		Mdh2	379	1574	10623	921	3188	1044		Cyb5b	83	375	1070	110	374	54		Cyb5b	75	318	1079	114	413	96		Bid	7
Acox3	24	131	410	30	60	6		Acox3	18	111	401	31	60	8		Ndufs4	194	1002	3428	273	846	276		Ndufs4	153	588	3445	292	1087	501		Cyb561	11	98	142	15	15	6		Cyb561	11	92	145	15	15	7		Ccnb1	15
Acsl5	30	109	566	62	38	1		Acsl5	28	97	581	64	39	3		Ogdh	241	1217	2486	238	680	138		Ogdh	191	794	2366	237	812	247		Cyc1	382	1995	5436	563	2196	497		Cyc1	295	1198	5394	603	2741	929		Cdk1	1
Adh5	338	1588	4413	318	873	141		Adh5	259	911	4449	309	1118	296		Ogdhl	0	0	16	1	6	0		Ogdhl	0	0	15	1	6	0		Cycs	599	2251	4602	707	2044	417		Cycs	480	1437	4534	749	2540	813		Chchd10	12
Adh7	0	10	26	0	2	0		Adh7	0	10	26	0	2	0		Pdha1	331	1604	4592	321	1188	347		Pdha1	262	915	4493	322	1455	629		Dguok	79	342	1246	63	283	44		Dguok	71	290	1270	70	325	79		Coq7	68
Adipor1	282	1086	3204	237	702	153		Adipor1	222	690	3150	254	849	294		Pdhb	185	837	2128	187	793	200		Pdhb	156	514	1921	168	977	355		Dld	318	1293	3456	333	1030	186		Dld	245	818	3478	341	1269	352		Coq9	23
Adipor2	264	996	1575	157	405	50		Adipor2	226	661	1374	141	464	101		Sdha	368	1893	4943	437	1182	260		Sdha	274	1091	4818	431	1493	497		Dnajc15	66	543	2181	186	573	130		Dnajc15	60	305	2103	176	690	232		Cox4i1	2751
Akt1	202	1179	3610	339	914	305		Akt1	154	767	3629	368	1117	544		Sdhaf2	47	249	1075	58	236	28		Sdhaf2	40	220	1103	59	269	55		Etfb	235	1029	3683	312	912	211		Etfb	179	608	3789	315	1138	400		Cox4i2	3
Akt2	347	1239	2457	167	825	345		Akt2	294	811	2359	163	993	582		Sdhb	374	1657	4968	433	1172	217		Sdhb	291	941	4952	432	1471	441		Etfdh	82	344	1207	85	294	50		Etfdh	71	286	1279	89	340	95		Cox5a	629
Appl2	94	327	810	36	151	11		Appl2	81	281	807	37	152	23		Sdhc	189	1172	4060	326	1058	230		Sdhc	147	703	4170	336	1322	434		Gpd1	1	4	17	0	22	10		Gpd1	1	3	16	0	23	14		Cox5b	880
Auh	83	281	749	49	286	33		Auh	71	232	743	50	305	61		Sdhd	162	1128	3778	354	1624	322		Sdhd	125	677	3822	393	2043	587		Immp2l	14	61	322	14	94	35		Immp2l	14	44	315	15	94	45		Cox6a1	789
Bdh2	39	89	446	13	19	1		Bdh2	39	80	447	13	20	1		Sucla2	224	1211	3297	212	1121	293		Sucla2	170	780	3312	219	1385	531		Iscu	207	974	3001	175	740	138		Iscu	158	601	2917	176	905	268		Cox6a2	2
C1qtnf2	3	6	20	3	0	0		C1qtnf2	2	6	15	3	0	0		Suclg1	257	1500	4410	343	1585	312		Suclg1	196	850	4410	358	2011	607		Mecp2	339	1332	2508	194	703	71		Mecp2	283	908	2293	196	816	135		Cox7a1	12
C1qtnf9	1	3	0	0	3	1		C1qtnf9	1	2	0	0	3	1		Suclg2	147	808	1925	163	452	46		Suclg2	125	499	1792	155	520	87		mt-Co1	43471	167328	621748	31672	107216	19324		mt-Co1	31664	97390	636553	36112	133681	38436		Cox7a2	976
Cd36	2	21	33	8	7	4		Cd36	1	18	20	3	8	4																		mt-Co2	36117	138126	426482	27663	85799	17248		mt-Co2	25788	75873	432402	30167	108080	34719		Cox7a2l	1101
Cnr1	7	23	97	10	585	97		Cnr1	7	24	80	13	658	139																		mt-Co3	54509	209150	602549	37843	119125	23661		mt-Co3	39433	117835	613789	42420	148581	46674		Cox7c	1634
Cpt1a	75	566	2031	134	222	36		Cpt1a	63	331	1924	120	248	64																		mt-Cytb	25545	86699	201403	15216	49154	10307		mt-Cytb	18741	50723	207039	17004	61985	20484		Cyc1	382
Cpt2	6	69	461	41	96	25		Cpt2	5	65	460	40	94	35																		mt-Nd2	16670	54937	110823	9433	32600	6696		mt-Nd2	12178	31781	109881	10304	40790	13092		Cycs	599
Crat	47	189	680	40	228	70		Crat	42	164	670	41	248	124																		mt-Nd4	21014	73676	174029	12080	41440	8264		mt-Nd4	15148	43278	175367	13562	51816	16373		Dguok	79
Crot	54	297	1019	69	116	7		Crot	49	271	1045	68	123	13																		mt-Nd4l	2109	6842	14608	1244	4041	840		mt-Nd4l	1602	4088	14402	1355	4954	1551		Dld	318
Cygb	7	123	350	32	37	0		Cygb	6	103	347	29	35	0																		mt-Nd5	4323	16184	48714	3303	10713	2118		mt-Nd5	3181	9267	48823	3544	13219	4109		Dnajc15	66
Cyp4v3	9	55	171	7	7	1		Cyp4v3	8	49	172	4	5	2																		Mtch2	336	1795	4580	366	1145	179		Mtch2	254	1053	4448	381	1423	352		Dnajc30	50
Dbi	594	2977	5543	698	2173	443		Dbi	481	2043	5564	688	2730	843																		Mybbp1a	429	2147	4768	433	1452	152		Mybbp1a	324	1373	4647	426	1765	305		Fxn	34
Decr1	72	464	2020	132	300	45		Decr1	65	234	1931	124	346	84																		Ndufa5	475	1860	4390	451	1756	434		Ndufa5	379	1129	4276	486	2209	805		Gadd45gip1	112
Dgat1	29	117	473	39	121	24		Dgat1	27	105	464	42	128	30																		Ndufa7	766	3609	10805	757	2592	489		Ndufa7	597	2143	11010	716	3246	969		Iscu	207
Dgat2	8	29	97	6	88	10		Dgat2	6	25	99	6	91	11																		Ndufa8	267	1577	5634	411	1269	223		Ndufa8	188	894	5666	405	1617	436		Mecp2	339
Echdc1	43	145	458	43	123	19		Echdc1	36	123	439	42	130	30																		Ndufa10	441	2379	7463	597	2047	393		Ndufa10	323	1364	7401	601	2559	750		Mlxipl	25
Echdc2	18	50	263	9	24	8		Echdc2	16	45	256	9	26	10																		Ndufa12	427	2106	5389	541	1899	324		Ndufa12	317	1300	5360	576	2389	642		Msh2	49
Echs1	151	813	2744	197	391	38		Echs1	137	501	2622	195	470	83																		Ndufaf1	36	175	714	52	235	60		Ndufaf1	33	155	702	52	260	107		mt-Atp6	53190
Eci1	139	653	1927	118	526	75		Eci1	118	356	1762	100	624	141																		Ndufaf2	96	555	1550	180	296	44		Ndufaf2	86	337	1461	187	347	82		mt-Co1	43471
Eci2	192	1069	3900	240	621	82		Eci2	152	673	3973	240	783	170																		Ndufb3	323	1669	4244	335	1143	257		Ndufb3	250	986	4207	340	1434	480		mt-Co2	36117
Eci3	0	0	13	0	0	0		Eci3	0	0	12	0	0	0																		Ndufb6	294	1738	4789	475	1171	225		Ndufb6	234	1015	4813	464	1477	432		mt-Co3	54509
Ehhadh	0	6	10	0	3	0		Ehhadh	0	6	10	0	3	0																		Ndufb8	504	2520	7336	668	2059	529		Ndufb8	393	1519	7337	679	2588	1013		mt-Cytb	25545
Etfa	426	1666	4600	388	917	225		Etfa	335	949	4509	401	1160	430																		Ndufb9	825	4131	13980	982	3614	877		Ndufb9	612	2422	14358	1027	4614	1718		mt-Nd2	16670
Etfb	235	1029	3683	312	912	211		Etfb	179	608	3789	315	1138	400																		Ndufc2	646	3104	8548	745	1945	289		Ndufc2	513	1794	8636	758	2450	601		mt-Nd4	21014
Etfdh	82	344	1207	85	294	50		Etfdh	71	286	1279	89	340	95																		Ndufs1	175	1009	2942	286	919	230		Ndufs1	133	651	2905	296	1127	401		mt-Nd4l	2109
Fabp1	0	1	3	2	0	0		Fabp1	0	1	3	2	0	0																		Ndufs2	380	2378	9990	687	2111	466		Ndufs2	264	1277	10345	672	2669	904		mt-Nd5	4323
Fabp3	0	6	41	1	16	93		Fabp3	0	6	42	1	17	132																		Ndufs4	194	1002	3428	273	846	276		Ndufs4	153	588	3445	292	1087	501		Mtch2	336
Gcdh	33	113	609	44	156	70		Gcdh	31	100	591	41	169	113																		Ndufs6	288	1639	4349	380	1403	317		Ndufs6	222	977	4280	370	1758	607		Myc	1426
Hacl1	25	68	219	12	22	3		Hacl1	22	53	209	10	23	5																		Ndufs8	239	1423	4291	309	1039	219		Ndufs8	177	855	4328	316	1276	420		Myog	73
Hadh	154	780	2646	158	533	121		Hadh	129	474	2565	152	656	222																		Ndufv1	293	1440	4495	389	1103	241		Ndufv1	223	765	4438	382	1386	451		Ndufa7	766
Hadha	426	2262	6760	424	1422	279		Hadha	313	1337	6875	452	1817	566																		Ndufv2	340	1939	6162	467	1657	327		Ndufv2	253	1132	6276	474	2079	635		Ndufa8	267
Hadhb	228	955	3180	238	702	105		Hadhb	177	600	3036	261	869	208																		Ndufv3	310	1538	3320	235	1402	191		Ndufv3	256	1070	3276	253	1704	362		Ndufa10	441
Hsd17b4	127	627	1815	125	436	73		Hsd17b4	114	352	1655	120	512	146																		Park7	544	3146	8875	733	2404	454		Park7	422	1862	8910	732	3049	898		Ndufa12	427
Ilvbl	34	132	887	51	114	17		Ilvbl	30	121	904	57	117	26																		Pink1	229	863	1925	81	449	94		Pink1	197	557	1721	63	529	166		Ndufaf1	36
Irs1	37	374	940	82	126	11		Irs1	33	338	960	88	135	20																		Polg2	13	82	311	21	80	11		Polg2	12	76	298	21	78	15		Ndufb6	294
Irs2	1118	2915	3084	211	587	77		Irs2	896	2155	2954	220	712	151																		Ppargc1a	17	57	131	4	66	31		Ppargc1a	16	54	131	4	77	47		Ndufb8	504
Ivd	109	307	1271	63	219	47		Ivd	98	263	1316	71	245	86																		Sco2	16	110	575	24	127	9		Sco2	16	106	591	27	131	11		Ndufb9	825
Lonp2	119	653	1699	95	334	57		Lonp2	102	377	1566	80	378	108																		Sdha	368	1893	4943	437	1182	260		Sdha	274	1091	4818	431	1493	497		Ndufc2	646
Mapk14	88	421	926	109	210	15		Mapk14	77	365	939	106	214	29																		Sdhaf2	47	249	1075	58	236	28		Sdhaf2	40	220	1103	59	269	55		Ndufs1	175
Mfsd2a	6	14	94	9	62	14		Mfsd2a	5	11	83	10	70	18																		Sdhb	374	1657	4968	433	1172	217		Sdhb	291	941	4952	432	1471	441		Ndufs2	380
Mlycd	13	141	440	29	249	43		Mlycd	11	127	438	31	267	66																		Sdhc	189	1172	4060	326	1058	230		Sdhc	147	703	4170	336	1322	434		Ndufs6	288
Mtor	41	244	800	53	228	50		Mtor	36	215	807	55	242	77																		Sdhd	162	1128	3778	354	1624	322		Sdhd	125	677	3822	393	2043	587		Ndufs8	239
Nr4a3	1437	842	309	31	159	33		Nr4a3	1303	539	280	30	175	59																		Slc1a3	15	3	3	1	23	3		Slc1a3	13	3	3	1	26	5		Ndufv1	293
Nucb2	67	282	723	46	36	0		Nucb2	57	247	753	50	39	0																		Slc25a12	45	142	455	39	91	18		Slc25a12	38	117	452	41	94	26		Ndufv2	340
Pdk4	183	753	2082	112	451	126		Pdk4	154	485	1949	103	549	229																		Slc25a13	0	0	20	2	7	1		Slc25a13	0	0	20	2	7	1		Ndufv3	310
Pex2	70	355	1277	115	251	28		Pex2	61	305	1338	129	280	58																		Slc25a18	2	2	4	1	3	2		Slc25a18	2	2	4	1	3	2		Nupr1	109
Pex5	148	309	695	46	222	22		Pex5	123	266	691	44	244	47																		Slc25a22	29	59	172	8	74	5		Slc25a22	25	56	168	9	75	5		Park7	544
Pex7	91	212	622	48	164	27		Pex7	77	178	615	53	177	44																		Slc37a2	0	17	106	3	36	12		Slc37a2	0	16	94	3	37	14		Pde2a	34
Pex13	49	322	1343	86	266	45		Pex13	45	270	1374	88	311	84																		Snca	5	0	15	0	1	0		Snca	5	0	10	0	1	0		Pde12	263
Phyh	112	213	1109	44	131	9		Phyh	98	185	1140	48	144	19																		Sod2	370	1367	3183	235	1226	247		Sod2	292	852	3124	220	1486	447		Pgk1	107
Plin5	0	1	2	0	75	13		Plin5	0	1	2	0	80	14																		Taz	72	330	1030	71	273	55		Taz	60	277	1023	77	296	94		Pink1	229
Por	423	1441	1925	151	153	18		Por	346	995	1717	135	168	36																		Uqcc3	24	471	1771	94	304	54		Uqcc3	23	255	1696	83	359	97		Ppif	14
Ppara	12	19	33	2	83	16		Ppara	11	18	35	2	85	20																		Uqcr10	573	3168	8349	845	2939	645		Uqcr10	453	1977	8513	908	3720	1238		Rhoa	1003
Ppard	210	404	909	65	108	4		Ppard	177	322	886	61	115	8																		Uqcr11	833	4414	11557	992	4063	825		Uqcr11	660	2755	11765	990	5137	1613		Sdha	368
Pparg	4	9	28	0	2	1		Pparg	4	9	27	0	2	1																		Uqcrb	698	3548	9332	890	2553	651		Uqcrb	541	2201	9441	916	3224	1257		Sdhaf2	47
Ppargc1a	17	57	131	4	66	31		Ppargc1a	16	54	131	4	77	47																		Uqcrc1	320	1679	5313	428	1422	332		Uqcrc1	237	974	5239	453	1765	635		Sdhc	189
Prkaa1	55	265	776	58	108	16		Prkaa1	47	234	782	61	112	31																		Uqcrfs1	428	2339	7041	559	2123	454		Uqcrfs1	318	1360	7055	545	2683	862		Sdhd	162
Scp2	263	1844	5638	321	814	137		Scp2	204	1119	5639	299	1038	290																		Uqcrh	2144	11483	38537	2215	7860	1406		Uqcrh	1701	7070	39392	2141	9927	2893		Shmt2	44
Sesn2	73	67	117	15	12	2		Sesn2	63	55	120	12	12	2																		Uqcrq	606	3572	9925	922	3549	743		Uqcrq	464	2223	10048	956	4483	1448		Slc25a23	18
Sirt4	11	86	245	18	91	31		Sirt4	11	70	233	17	91	37																		Wdr93	0	0	16	0	2	1		Wdr93	0	0	14	0	2	1		Slc25a33	22
Slc25a17	64	358	1356	98	234	16		Slc25a17	55	314	1423	112	259	27																																		Snca	5
Twist1	0	4	25	3	0	0		Twist1	0	4	26	3	0	0																																		Stoml2	130
Tysnd1	5	48	365	31	111	27		Tysnd1	5	48	358	29	119	36																																		Surf1	93
																																																Taz	72
																																																Tefm	2
																																																Tnf	1
																																																Uqcc2	268
																																																Uqcc3	24
																																																Uqcr10	573
																																																Uqcrb	698
																																																Uqcrc1	320
																																																Uqcrfs1	428
																																																Uqcrh	2144
																																																Uqcrq	606
																																																Vcp	945
[truncated: 12 more columns]
