# Supplementary material for: Mitochondrial fatty acid oxidation regulates adult muscle stem cell function through modulating metabolic flux and protein acetylation
Source: EMBO J. 2025 Mar 10;44(9):2566–95. doi: 10.1038/s44318-025-00397-1 (PMC12048568; doi:10.1038/s44318-025-00397-1)
Supplement: Supplementary file 3 — Source data Fig. 1 [file 44318_2025_397_MOESM3_ESM.zip › Figure 1/Figure 1C/Heatmap of Gene Ontology-fatty acid beta oxidation.xlsx]

## Sheet: Sheet1
Figure 1C	Mitochondrial FAO	G00019395
SCT	Cluster							RNA level	Cluster
	QSC	SSC	ASC	PSC	CSC	DSC			QSC	SSC	ASC	PSC	CSC	DSC
Abcd1	18	94	317	30	67	12		Abcd1	17	86	302	29	72	13
Abcd2	6	56	314	8	9	0		Abcd2	5	51	310	9	9	0
Abcd3	81	375	1072	79	224	44		Abcd3	69	334	1089	87	249	77
Acaa1a	282	1169	2600	134	384	46		Acaa1a	235	785	2507	126	451	100
Acaa2	90	658	2618	163	301	152		Acaa2	76	381	2537	140	374	264
Acacb	56	89	122	16	41	14		Acacb	47	76	119	13	42	15
Acad11	15	72	287	14	65	11		Acad11	15	60	283	14	67	11
Acadl	335	2250	7582	656	2786	815		Acadl	238	1220	7521	652	3507	1502
Acadm	237	1173	2835	181	565	107		Acadm	197	751	2753	170	679	208
Acads	48	662	2739	148	579	84		Acads	38	372	2691	137	706	166
Acadvl	163	696	2244	139	471	125		Acadvl	136	402	2093	122	558	225
Acat1	274	1308	3347	441	1193	324		Acat1	219	876	3327	491	1489	585
Acat2	28	63	152	32	34	1		Acat2	23	57	145	34	33	1
Acat3	0	3	6	1	4	2		Acat3	0	3	6	1	4	2
Acox1	95	494	1100	49	322	29		Acox1	77	420	1131	57	358	57
Acox3	24	131	410	30	60	6		Acox3	18	111	401	31	60	8
Acsl5	30	109	566	62	38	1		Acsl5	28	97	581	64	39	3
Adh5	338	1588	4413	318	873	141		Adh5	259	911	4449	309	1118	296
Adh7	0	10	26	0	2	0		Adh7	0	10	26	0	2	0
Adipor1	282	1086	3204	237	702	153		Adipor1	222	690	3150	254	849	294
Adipor2	264	996	1575	157	405	50		Adipor2	226	661	1374	141	464	101
Akt1	202	1179	3610	339	914	305		Akt1	154	767	3629	368	1117	544
Akt2	347	1239	2457	167	825	345		Akt2	294	811	2359	163	993	582
Appl2	94	327	810	36	151	11		Appl2	81	281	807	37	152	23
Auh	83	281	749	49	286	33		Auh	71	232	743	50	305	61
Bdh2	39	89	446	13	19	1		Bdh2	39	80	447	13	20	1
C1qtnf2	3	6	20	3	0	0		C1qtnf2	2	6	15	3	0	0
C1qtnf9	1	3	0	0	3	1		C1qtnf9	1	2	0	0	3	1
Cd36	2	21	33	8	7	4		Cd36	1	18	20	3	8	4
Cnr1	7	23	97	10	585	97		Cnr1	7	24	80	13	658	139
Cpt1a	75	566	2031	134	222	36		Cpt1a	63	331	1924	120	248	64
Cpt2	6	69	461	41	96	25		Cpt2	5	65	460	40	94	35
Crat	47	189	680	40	228	70		Crat	42	164	670	41	248	124
Crot	54	297	1019	69	116	7		Crot	49	271	1045	68	123	13
Cygb	7	123	350	32	37	0		Cygb	6	103	347	29	35	0
Cyp4v3	9	55	171	7	7	1		Cyp4v3	8	49	172	4	5	2
Dbi	594	2977	5543	698	2173	443		Dbi	481	2043	5564	688	2730	843
Decr1	72	464	2020	132	300	45		Decr1	65	234	1931	124	346	84
Dgat1	29	117	473	39	121	24		Dgat1	27	105	464	42	128	30
Dgat2	8	29	97	6	88	10		Dgat2	6	25	99	6	91	11
Echdc1	43	145	458	43	123	19		Echdc1	36	123	439	42	130	30
Echdc2	18	50	263	9	24	8		Echdc2	16	45	256	9	26	10
Echs1	151	813	2744	197	391	38		Echs1	137	501	2622	195	470	83
Eci1	139	653	1927	118	526	75		Eci1	118	356	1762	100	624	141
Eci2	192	1069	3900	240	621	82		Eci2	152	673	3973	240	783	170
Eci3	0	0	13	0	0	0		Eci3	0	0	12	0	0	0
Ehhadh	0	6	10	0	3	0		Ehhadh	0	6	10	0	3	0
Etfa	426	1666	4600	388	917	225		Etfa	335	949	4509	401	1160	430
Etfb	235	1029	3683	312	912	211		Etfb	179	608	3789	315	1138	400
Etfdh	82	344	1207	85	294	50		Etfdh	71	286	1279	89	340	95
Fabp1	0	1	3	2	0	0		Fabp1	0	1	3	2	0	0
Fabp3	0	6	41	1	16	93		Fabp3	0	6	42	1	17	132
Gcdh	33	113	609	44	156	70		Gcdh	31	100	591	41	169	113
Hacl1	25	68	219	12	22	3		Hacl1	22	53	209	10	23	5
Hadh	154	780	2646	158	533	121		Hadh	129	474	2565	152	656	222
Hadha	426	2262	6760	424	1422	279		Hadha	313	1337	6875	452	1817	566
Hadhb	228	955	3180	238	702	105		Hadhb	177	600	3036	261	869	208
Hsd17b4	127	627	1815	125	436	73		Hsd17b4	114	352	1655	120	512	146
Ilvbl	34	132	887	51	114	17		Ilvbl	30	121	904	57	117	26
Irs1	37	374	940	82	126	11		Irs1	33	338	960	88	135	20
Irs2	1118	2915	3084	211	587	77		Irs2	896	2155	2954	220	712	151
Ivd	109	307	1271	63	219	47		Ivd	98	263	1316	71	245	86
Lonp2	119	653	1699	95	334	57		Lonp2	102	377	1566	80	378	108
Mapk14	88	421	926	109	210	15		Mapk14	77	365	939	106	214	29
Mfsd2a	6	14	94	9	62	14		Mfsd2a	5	11	83	10	70	18
Mlycd	13	141	440	29	249	43		Mlycd	11	127	438	31	267	66
Mtor	41	244	800	53	228	50		Mtor	36	215	807	55	242	77
Nr4a3	1437	842	309	31	159	33		Nr4a3	1303	539	280	30	175	59
Nucb2	67	282	723	46	36	0		Nucb2	57	247	753	50	39	0
Pdk4	183	753	2082	112	451	126		Pdk4	154	485	1949	103	549	229
Pex2	70	355	1277	115	251	28		Pex2	61	305	1338	129	280	58
Pex5	148	309	695	46	222	22		Pex5	123	266	691	44	244	47
Pex7	91	212	622	48	164	27		Pex7	77	178	615	53	177	44
Pex13	49	322	1343	86	266	45		Pex13	45	270	1374	88	311	84
Phyh	112	213	1109	44	131	9		Phyh	98	185	1140	48	144	19
Plin5	0	1	2	0	75	13		Plin5	0	1	2	0	80	14
Por	423	1441	1925	151	153	18		Por	346	995	1717	135	168	36
Ppara	12	19	33	2	83	16		Ppara	11	18	35	2	85	20
Ppard	210	404	909	65	108	4		Ppard	177	322	886	61	115	8
Pparg	4	9	28	0	2	1		Pparg	4	9	27	0	2	1
Ppargc1a	17	57	131	4	66	31		Ppargc1a	16	54	131	4	77	47
Prkaa1	55	265	776	58	108	16		Prkaa1	47	234	782	61	112	31
Scp2	263	1844	5638	321	814	137		Scp2	204	1119	5639	299	1038	290
Sesn2	73	67	117	15	12	2		Sesn2	63	55	120	12	12	2
Sirt4	11	86	245	18	91	31		Sirt4	11	70	233	17	91	37
Slc25a17	64	358	1356	98	234	16		Slc25a17	55	314	1423	112	259	27
Twist1	0	4	25	3	0	0		Twist1	0	4	26	3	0	0
Tysnd1	5	48	365	31	111	27		Tysnd1	5	48	358	29	119	36
