# Supplementary material for: Mitochondrial fatty acid oxidation regulates adult muscle stem cell function through modulating metabolic flux and protein acetylation
Source: EMBO J. 2025 Mar 10;44(9):2566–95. doi: 10.1038/s44318-025-00397-1 (PMC12048568; doi:10.1038/s44318-025-00397-1)
Supplement: Supplementary file 3 — Source data Fig. 1 [file 44318_2025_397_MOESM3_ESM.zip › Figure 1/Figure 1E/Cpt2 mRNA level in QSC and ASC.xlsx]

## Sheet: Sheet1
Figure 1E
Cpt2
Relative mRNA level	QSC	ASC
1	0.72	8.23
2	1.2	14.18
3	1.08	6.64
