# Supplementary material for: Mitochondrial fatty acid oxidation regulates adult muscle stem cell function through modulating metabolic flux and protein acetylation
Source: EMBO J. 2025 Mar 10;44(9):2566–95. doi: 10.1038/s44318-025-00397-1 (PMC12048568; doi:10.1038/s44318-025-00397-1)
Supplement: Supplementary file 3 — Source data Fig. 1 [file 44318_2025_397_MOESM3_ESM.zip › Figure 1/Figure 1G/Cpt2 mRNA level during myoblast differentiation.xlsx]

## Sheet: Sheet1
Figure 1G
Relative mRNA levels of Cpt2
Differentiation Time (Day)	0	1	2	3	4
1	0.895025	1.95884	2.62079	7.4127	6.02099
2	1.05702	1.45397	2.39496	5.6962	6.58873
3	1.05702	1.72907	3.09513	6.72717	7.11074
