# Supplementary material for: Mitochondrial fatty acid oxidation regulates adult muscle stem cell function through modulating metabolic flux and protein acetylation
Source: EMBO J. 2025 Mar 10;44(9):2566–95. doi: 10.1038/s44318-025-00397-1 (PMC12048568; doi:10.1038/s44318-025-00397-1)
Supplement: Supplementary file 4 — Source data Fig. 2 [file 44318_2025_397_MOESM4_ESM.zip]

Archive with 28 entries (19 files):
- Figure 2/
- Figure 2/Figure 2B/
- Figure 2/Figure 2B/TA muscle from WT and Cpt2PKO mice at 5.5 dpi.JPG
- Figure 2/Figure 2B/TA muscle from WT and Cpt2PKO mice at 5.5 dpi.tif
- Figure 2/Figure 2C/
- Figure 2/Figure 2C/Muscle weight recovery.xlsx
- Figure 2/Figure 2D/
- Figure 2/Figure 2D/HE Staining_D10_KO_TA.tif
- Figure 2/Figure 2D/HE Staining_D10_WT_TA.tif
- Figure 2/Figure 2D/HE Staining_D21_KO_TA.tif
- Figure 2/Figure 2D/HE Staining_D21_WT_TA.tif
- Figure 2/Figure 2D/HE Staining_D5.5_KO_TA.tif
- Figure 2/Figure 2D/HE Staining_D5.5_WT_TA.tif
- Figure 2/Figure 2E/
- Figure 2/Figure 2E/IF_eMyHC+Dystrophin_D10_KO_TA.tif
- Figure 2/Figure 2E/IF_eMyHC+Dystrophin_D10_WT_TA.tif
- Figure 2/Figure 2E/IF_eMyHC+Dystrophin_D3.5_KO_TA.tif
- Figure 2/Figure 2E/IF_eMyHC+Dystrophin_D3.5_WT_TA.tif
- Figure 2/Figure 2E/IF_eMyHC+Dystrophin_D5.5_KO_TA.tif
- Figure 2/Figure 2E/IF_eMyHC+Dystrophin_D5.5_WT_TA.tif
- Figure 2/Figure 2F/
- Figure 2/Figure 2F/Regenerated areas (%).xlsx
- Figure 2/Figure 2G/
- Figure 2/Figure 2G/Numbers of eMyHC+ cells per area.xlsx
- Figure 2/Figure 2H/
- Figure 2/Figure 2H/Numbers of dystrophin+ myofibers per area.xlsx
- Figure 2/Figure 2I/
- Figure 2/Figure 2I/Myofiber cross-sectional area (CSA).xlsx
