# Supplementary material for: Mitochondrial fatty acid oxidation regulates adult muscle stem cell function through modulating metabolic flux and protein acetylation
Source: EMBO J. 2025 Mar 10;44(9):2566–95. doi: 10.1038/s44318-025-00397-1 (PMC12048568; doi:10.1038/s44318-025-00397-1)
Supplement: Supplementary file 4 — Source data Fig. 2 [file 44318_2025_397_MOESM4_ESM.zip › Figure 2/Figure 2C/Muscle weight recovery.xlsx]

## Sheet: Sheet1
Figure 2C
Muscle weight recovery	WT	Cpt2PKO
1	0.621818	0.531373
2	0.792453	0.551724
3	0.792453	0.675676
4	0.764706	0.529412
5	0.585047	0.456767
6	0.628028	0.364839
7	0.648438	0.602067
8	0.737914	0.481108
9	0.692593	0.49505
