# Supplementary material for: Mitochondrial fatty acid oxidation regulates adult muscle stem cell function through modulating metabolic flux and protein acetylation
Source: EMBO J. 2025 Mar 10;44(9):2566–95. doi: 10.1038/s44318-025-00397-1 (PMC12048568; doi:10.1038/s44318-025-00397-1)
Supplement: Supplementary file 4 — Source data Fig. 2 [file 44318_2025_397_MOESM4_ESM.zip › Figure 2/Figure 2F/Regenerated areas (%).xlsx]

## Sheet: Sheet1
Figure 2F
Regenerated areas (%)	WT	Cpt2PKO
1	7.05823	1.03504
2	11.0651	5.65571
3	16.8593	7.17446
4	21.6697	2.00447
5	21.4252	8.51677
6	23.0969	9.7102
7	11.8153	3.10549
8	22.4574	5.53095
9	32.884	3.72812
10	35.3527	2.28496
