# Supplementary material for: Mitochondrial fatty acid oxidation regulates adult muscle stem cell function through modulating metabolic flux and protein acetylation
Source: EMBO J. 2025 Mar 10;44(9):2566–95. doi: 10.1038/s44318-025-00397-1 (PMC12048568; doi:10.1038/s44318-025-00397-1)
Supplement: Supplementary file 4 — Source data Fig. 2 [file 44318_2025_397_MOESM4_ESM.zip › Figure 2/Figure 2G/Numbers of eMyHC+ cells per area.xlsx]

## Sheet: Sheet1
Figure 2G
Numbers of eMyHC+ cells per area	3.5 dpi		10 dpi
	WT	Cpt2PKO	WT	Cpt2PKO
1	180.75	33.25	158.333	343.667
2	124	49.75	59.6	242.5
3	163	106.333	63.5	268.4
4	252.75	45.75	115.2	204.2
5	237.333		55.5	335.6
6	266.75
