# Supplementary material for: Mitochondrial fatty acid oxidation regulates adult muscle stem cell function through modulating metabolic flux and protein acetylation
Source: EMBO J. 2025 Mar 10;44(9):2566–95. doi: 10.1038/s44318-025-00397-1 (PMC12048568; doi:10.1038/s44318-025-00397-1)
Supplement: Supplementary file 4 — Source data Fig. 2 [file 44318_2025_397_MOESM4_ESM.zip › Figure 2/Figure 2H/Numbers of dystrophin+ myofibers per area.xlsx]

## Sheet: Sheet1
Figure 2H
Numbers of dystrophin+ myofibers per area	WT	Cpt2PKO
1	47	6.33333
2	77.3333	29.6667
3	105.667	90
4	201	32.3333
5	119	92.6667
6	134.333	147.333
7	90.6667	43.3333
8	147	69.3333
9	271	40.3333
10	297	26.3333
