# Supplementary material for: Mitochondrial fatty acid oxidation regulates adult muscle stem cell function through modulating metabolic flux and protein acetylation
Source: EMBO J. 2025 Mar 10;44(9):2566–95. doi: 10.1038/s44318-025-00397-1 (PMC12048568; doi:10.1038/s44318-025-00397-1)
Supplement: Supplementary file 4 — Source data Fig. 2 [file 44318_2025_397_MOESM4_ESM.zip › Figure 2/Figure 2I/Myofiber cross-sectional area (CSA).xlsx]

## Sheet: Sheet1
Figure 2I
Average cross-sectional area (CSA, μm2)	5.5 dpi		10 dpi
	WT	Cpt2PKO	WT	Cpt2PKO
1	892.955	971.758	941.457	443.285
2	850.789	755.717	1138.16	447.769
3	948.709	711	1365.16	553.302
4	641.045	368.621	825.8	472.585
5	1111.01	546.49	989.922	581.268
6	1022.35	391.885	850.162	416.307
7	774.871	426.127
8	908.394	474.339
9	721.517	549.614
10	707.778	515.945
