# Supplementary material for: Mitochondrial fatty acid oxidation regulates adult muscle stem cell function through modulating metabolic flux and protein acetylation
Source: EMBO J. 2025 Mar 10;44(9):2566–95. doi: 10.1038/s44318-025-00397-1 (PMC12048568; doi:10.1038/s44318-025-00397-1)
Supplement: Supplementary file 5 — Source data Fig. 3 [file 44318_2025_397_MOESM5_ESM.zip]

Archive with 33 entries (21 files):
- Figure 3/
- Figure 3/Figure 3A/
- Figure 3/Figure 3A/IF_Pax7_D3.5_KO_TA.tif
- Figure 3/Figure 3A/IF_Pax7_D3.5_WT_TA.tif
- Figure 3/Figure 3B/
- Figure 3/Figure 3B/Pax7+ cell per TA area.xlsx
- Figure 3/Figure 3C/
- Figure 3/Figure 3C/IF_Pax7_Fiber72h_KO.tif
- Figure 3/Figure 3C/IF_Pax7_Fiber72h_WT.tif
- Figure 3/Figure 3D/
- Figure 3/Figure 3D/Pax7+ cell numbers per cluster.xlsx
- Figure 3/Figure 3E/
- Figure 3/Figure 3E/IF_Pax7+TUNEL_Fiber_40h_KO.tif
- Figure 3/Figure 3E/IF_Pax7+TUNEL_Fiber_40h_NC.tif
- Figure 3/Figure 3E/IF_Pax7+TUNEL_Fiber_40h_PC.tif
- Figure 3/Figure 3E/IF_Pax7+TUNEL_Fiber_40h_WT.tif
- Figure 3/Figure 3G/
- Figure 3/Figure 3G/IF_Pax7+EdU_D3.5_KO_TA.tif
- Figure 3/Figure 3G/IF_Pax7+EdU_D3.5_WT_TA.tif
- Figure 3/Figure 3H/
- Figure 3/Figure 3H/Number of Pax7+EdU+ cells per area.xlsx
- Figure 3/Figure 3H/Percentages of Pax7+EdU+ cells.xlsx
- Figure 3/Figure 3I/
- Figure 3/Figure 3I/IF_MyoG_D3.5_KO_TA.tif
- Figure 3/Figure 3I/IF_MyoG_D3.5_WT_TA.tif
- Figure 3/Figure 3J/
- Figure 3/Figure 3J/MyoG+ cell per TA area.xlsx
- Figure 3/Figure 3K/
- Figure 3/Figure 3K/IF_MyoG+MF20_MyoblastDifferentiation_2d_KO.tif
- Figure 3/Figure 3K/IF_MyoG+MF20_MyoblastDifferentiation_2d_WT.tif
- Figure 3/Figure 3L/
- Figure 3/Figure 3L/Differentiation index.xlsx
- Figure 3/Figure 3L/Fusion index.xlsx
