# Supplementary material for: Mitochondrial fatty acid oxidation regulates adult muscle stem cell function through modulating metabolic flux and protein acetylation
Source: EMBO J. 2025 Mar 10;44(9):2566–95. doi: 10.1038/s44318-025-00397-1 (PMC12048568; doi:10.1038/s44318-025-00397-1)
Supplement: Supplementary file 5 — Source data Fig. 3 [file 44318_2025_397_MOESM5_ESM.zip › Figure 3/Figure 3B/Pax7+ cell per TA area.xlsx]

## Sheet: Sheet1
Figure 3B
Pax7+ cell per TA area	WT	Cpt2PKO
1	36.4286	10.6
2	47.3333	6.75
3	36.2	9.25
4	50.1429	12.1111
5	39.8
6	32.3333
