# Supplementary material for: Mitochondrial fatty acid oxidation regulates adult muscle stem cell function through modulating metabolic flux and protein acetylation
Source: EMBO J. 2025 Mar 10;44(9):2566–95. doi: 10.1038/s44318-025-00397-1 (PMC12048568; doi:10.1038/s44318-025-00397-1)
Supplement: Supplementary file 5 — Source data Fig. 3 [file 44318_2025_397_MOESM5_ESM.zip › Figure 3/Figure 3D/Pax7+ cell numbers per cluster.xlsx]

## Sheet: Sheet1
Figure 3D
SC number per cluster	WT	Cpt2PKO
1	2	2
2	3	2
3	5	2
4	4	3
5	5	2
6	3	2
7	2	3
8	5	2
9	2	4
10	4	2
11	3	2
12	2	2
13	3	2
14	4	3
15	6	3
16	8	2
17	4	3
18	2	4
19	2	2
20	2	2
21	4	2
22	4	2
23	2	2
24	3	2
25	3	2
26	3	3
27	2	2
28	2	4
29	3	2
30	4	2
31	3	2
32	6	2
33	7	2
34	2	3
35	4	2
36	2	3
37	8	2
38	2	2
39	4	3
40	2	2
41	4	2
42	2	2
43	6	4
44	5	2
45	4	2
46	4	2
47	2	2
48	6	3
49	2	3
50	3	2
51	5	3
52	8	4
53	4	2
54	6	2
55	5	2
56	2	2
57	2	6
58	2	2
59	2	2
60	4	4
61	6	2
62	2	6
63	8	2
64	2	2
65	2	2
66	2	5
67	4	2
68	6	4
69	5	2
70	2	2
71	2	2
72	2	2
73	8	4
74	6	2
75	3	4
76	3	2
77	2	2
78	2	2
79	4	2
80	2	2
81	2	2
82	3	2
83	2	4
84	3	2
85	4	2
86	2	2
87	2	2
88	4	2
89	8	2
90	2	2
91	4	2
92	4	4
93	6	2
94	5	2
95	2	2
96	4	2
97	2	2
98	2	2
99	2	5
100	4	2
101	4	2
102	3	2
103	2	2
104	2	4
105	2	2
106	2	4
107	6	4
108	4	2
109	4	4
110	3	4
111	4	2
112	4	3
113	8	2
114	6	2
115	4	2
116	8	2
117	6	3
118	4	3
119	6	2
120	8	4
121	4	2
122	4	2
123	2	2
124	6	2
125	4	2
126	4	2
127	6	2
128	2	2
129	5	3
130	2	2
131	6	6
132	2	2
133	2	4
134	6	2
135	4	2
136	6	4
137	4	2
138	4	2
139	4	2
140	4	2
141	6	4
142	5	2
143	4	2
144	4	6
145	4	2
146	2	2
147		3
148		2
149		2
150		3
151		2
152		7
153		5
154		4
155		2
156		2
157		2
158		4
