# Supplementary material for: Mitochondrial fatty acid oxidation regulates adult muscle stem cell function through modulating metabolic flux and protein acetylation
Source: EMBO J. 2025 Mar 10;44(9):2566–95. doi: 10.1038/s44318-025-00397-1 (PMC12048568; doi:10.1038/s44318-025-00397-1)
Supplement: Supplementary file 5 — Source data Fig. 3 [file 44318_2025_397_MOESM5_ESM.zip › Figure 3/Figure 3H/Number of Pax7+EdU+ cells per area.xlsx]

## Sheet: Sheet1
Figure 3H
Pax7+EdU+ cells/area	WT	Cpt2PKO
1	22.2857	13.5
2	20	9.125
3	31.4286	11
4	33.6667	18.3333
5	27.8	13.25
6	40	15
