# Supplementary material for: Mitochondrial fatty acid oxidation regulates adult muscle stem cell function through modulating metabolic flux and protein acetylation
Source: EMBO J. 2025 Mar 10;44(9):2566–95. doi: 10.1038/s44318-025-00397-1 (PMC12048568; doi:10.1038/s44318-025-00397-1)
Supplement: Supplementary file 5 — Source data Fig. 3 [file 44318_2025_397_MOESM5_ESM.zip › Figure 3/Figure 3H/Percentages of Pax7+EdU+ cells.xlsx]

## Sheet: Sheet1
Figure 3H
EdU+/Pax7+ %	WT	Cpt2PKO
1	100	89.8809
2	100	100
3	100	96.6667
4	100	92.1841
5	100
6	100
