# Supplementary material for: Mitochondrial fatty acid oxidation regulates adult muscle stem cell function through modulating metabolic flux and protein acetylation
Source: EMBO J. 2025 Mar 10;44(9):2566–95. doi: 10.1038/s44318-025-00397-1 (PMC12048568; doi:10.1038/s44318-025-00397-1)
Supplement: Supplementary file 5 — Source data Fig. 3 [file 44318_2025_397_MOESM5_ESM.zip › Figure 3/Figure 3J/MyoG+ cell per TA area.xlsx]

## Sheet: Sheet1
Figure 3J
MyoG+ cell per TA area	WT	Cpt2PKO
1	68.3333	16.5556
2	76.8	28.9
3	88	45.8
4	90.3636	22
5	91.6667
6	97.125
