# Supplementary material for: Mitochondrial fatty acid oxidation regulates adult muscle stem cell function through modulating metabolic flux and protein acetylation
Source: EMBO J. 2025 Mar 10;44(9):2566–95. doi: 10.1038/s44318-025-00397-1 (PMC12048568; doi:10.1038/s44318-025-00397-1)
Supplement: Supplementary file 5 — Source data Fig. 3 [file 44318_2025_397_MOESM5_ESM.zip › Figure 3/Figure 3L/Differentiation index.xlsx]

## Sheet: Sheet1
Figure 3L
Differentiation index	WT	Cpt2PKO
1	42.4958	24.8485
2	41.4966	26.1364
3	47.3046	22.1127
4	43.5146
