# Supplementary material for: Mitochondrial fatty acid oxidation regulates adult muscle stem cell function through modulating metabolic flux and protein acetylation
Source: EMBO J. 2025 Mar 10;44(9):2566–95. doi: 10.1038/s44318-025-00397-1 (PMC12048568; doi:10.1038/s44318-025-00397-1)
Supplement: Supplementary file 5 — Source data Fig. 3 [file 44318_2025_397_MOESM5_ESM.zip › Figure 3/Figure 3L/Fusion index.xlsx]

## Sheet: Sheet1
Figure 3L
Fusion index	WT	Cpt2PKO
1	39.9663	19.5454
2	39.2857	21.0227
3	45.8221	18.3099
4	41.7015
