# Supplementary material for: Mitochondrial fatty acid oxidation regulates adult muscle stem cell function through modulating metabolic flux and protein acetylation
Source: EMBO J. 2025 Mar 10;44(9):2566–95. doi: 10.1038/s44318-025-00397-1 (PMC12048568; doi:10.1038/s44318-025-00397-1)
Supplement: Supplementary file 6 — Source data Fig. 4 [file 44318_2025_397_MOESM6_ESM.zip]

Archive with 18 entries (12 files):
- Figure 4/
- Figure 4/Figure 4C/
- Figure 4/Figure 4C/Incorporation of 13C in citric acid (%).xlsx
- Figure 4/Figure 4C/Incorporation of 13C in isocitric acid (%).xlsx
- Figure 4/Figure 4C/Incorporation of 13C in malic acid (%).xlsx
- Figure 4/Figure 4C/Incorporation of 13C in oxaloacetic acid (%).xlsx
- Figure 4/Figure 4C/Incorporation of 13C in succinic acid (%).xlsx
- Figure 4/Figure 4C/Incorporation of 13C in α-ketoglutaric acid (%).xlsx
- Figure 4/Figure 4D/
- Figure 4/Figure 4D/Radioactive FAO measured by 14CO2.xlsx
- Figure 4/Figure 4E/
- Figure 4/Figure 4E/Representative seahorse curves showing oxygen consumption rate (OCR).xlsx
- Figure 4/Figure 4F/
- Figure 4/Figure 4F/ATP production OCR.xlsx
- Figure 4/Figure 4F/Basal OCR.xlsx
- Figure 4/Figure 4F/Maximal respiration OCR.xlsx
- Figure 4/Figure 4G/
- Figure 4/Figure 4G/Relative ATP level.xlsx
