# Supplementary material for: Mitochondrial fatty acid oxidation regulates adult muscle stem cell function through modulating metabolic flux and protein acetylation
Source: EMBO J. 2025 Mar 10;44(9):2566–95. doi: 10.1038/s44318-025-00397-1 (PMC12048568; doi:10.1038/s44318-025-00397-1)
Supplement: Supplementary file 6 — Source data Fig. 4 [file 44318_2025_397_MOESM6_ESM.zip › Figure 4/Figure 4C/Incorporation of 13C in citric acid (%).xlsx]

## Sheet: Sheet1
Figure 4C
Citric acid
Percentage (%)	WT				Cpt2PKO
M+0	100	100	100	100	100	100	100	100
M+1	32.3859	36.6852	39.8874	32.5377	22.8791	25.4804	30.891	29.5371
M+2	151.422	136.962	163.542	108.216	15.222	25.4571	57.2289	47.6549
M+3	54.0379	62.9869	75.9866	41.5176	4.50366	10.6822	22.7738	19.6011
M+4	55.8408	66.2696	67.8104	37.0315	3.28211	10.5018	16.916	15.8892
M+5	34.1156	44.6222	39.5595	22.6962	2.09114	7.02076	9.45003	9.59585
M+6	15.4859	20.5839	17.1904	11.9453	0.81626	3.34928	4.3095	5.16336
