# Supplementary material for: Mitochondrial fatty acid oxidation regulates adult muscle stem cell function through modulating metabolic flux and protein acetylation
Source: EMBO J. 2025 Mar 10;44(9):2566–95. doi: 10.1038/s44318-025-00397-1 (PMC12048568; doi:10.1038/s44318-025-00397-1)
Supplement: Supplementary file 6 — Source data Fig. 4 [file 44318_2025_397_MOESM6_ESM.zip › Figure 4/Figure 4C/Incorporation of 13C in isocitric acid (%).xlsx]

## Sheet: Sheet1
Figure 4C
Isocitric acid
Percentage (%)	WT				Cpt2PKO
M+0	100	100	100	100	100	100	100	100
M+1	16.2174	13.4951	34.2441	44.3471	12.5266	10.7192	33.1591	29.6594
M+2	55.4478	49.7734	62.5487	118.866	9.01043	9.67435	39.0534	26.9376
M+3	16.487	20.5312	20.0218	50.8578	1.65146	1.23873	6.53989	5.51094
M+4	19.5834	21.5248	15.5008	45.2259	1.23236	3.08926	5.53915	6.14375
M+5	22.2933	28.2297	22.3444	18.8912	0.762033	1.70753	10.0495	4.74273
M+6	25.8977	19.1832	8.56231	12.3496	6.38798	6.94638	6.93888	3.38215
