# Supplementary material for: Mitochondrial fatty acid oxidation regulates adult muscle stem cell function through modulating metabolic flux and protein acetylation
Source: EMBO J. 2025 Mar 10;44(9):2566–95. doi: 10.1038/s44318-025-00397-1 (PMC12048568; doi:10.1038/s44318-025-00397-1)
Supplement: Supplementary file 6 — Source data Fig. 4 [file 44318_2025_397_MOESM6_ESM.zip › Figure 4/Figure 4C/Incorporation of 13C in malic acid (%).xlsx]

## Sheet: Sheet1
Figure 4C
Malic acid
Percentage (%)	WT				Cpt2PKO
M+0	100	100	100	100	100	100	100	100
M+1	21.0908	24.0851	26.1447	21.5285	14.0832	14.9813	19.4438	19.216
M+2	27.6647	34.1678	29.9828	21.6311	4.89178	9.02952	12.7618	10.0834
M+3	15.037	21.9359	16.492	11.9915	1.6856	5.282	5.67469	6.68097
M+4	6.49627	10.4609	6.25648	5.03081	0.589419	2.65497	2.01497	2.51605
