# Supplementary material for: Mitochondrial fatty acid oxidation regulates adult muscle stem cell function through modulating metabolic flux and protein acetylation
Source: EMBO J. 2025 Mar 10;44(9):2566–95. doi: 10.1038/s44318-025-00397-1 (PMC12048568; doi:10.1038/s44318-025-00397-1)
Supplement: Supplementary file 6 — Source data Fig. 4 [file 44318_2025_397_MOESM6_ESM.zip › Figure 4/Figure 4C/Incorporation of 13C in oxaloacetic acid (%).xlsx]

## Sheet: Sheet1
Figure 4C
Oxaloacetic acid
Percentage (%)	WT				Cpt2PKO
M+0	100	100	100	100	100	100	100	100
M+1	5.0504	6.5634	25.9471	24.1115	1.90707	2.6793	19.6967	28.0238
M+2	4.19812	6.86785	46.6178	45.8458	1.86129	2.07356	3.35661	57.3634
M+3	30.0173	27.3321	76.0256	69.1603	19.6625	23.6132	1.50641	81.546
M+4	13.8177		69.0564	91.8293	0.0738	4.11131	0.699273	67.0973
	Grey color highlighted potential outliers
