# Supplementary material for: Mitochondrial fatty acid oxidation regulates adult muscle stem cell function through modulating metabolic flux and protein acetylation
Source: EMBO J. 2025 Mar 10;44(9):2566–95. doi: 10.1038/s44318-025-00397-1 (PMC12048568; doi:10.1038/s44318-025-00397-1)
Supplement: Supplementary file 6 — Source data Fig. 4 [file 44318_2025_397_MOESM6_ESM.zip › Figure 4/Figure 4C/Incorporation of 13C in succinic acid (%).xlsx]

## Sheet: Sheet1
Figure 4C
Succinic acid
Percentage (%)	WT				Cpt2PKO
M+0	100	100	100	100	100	100	100	100
M+1	19.2264	29.6518	26.6986	18.8415	13.2204	16.0918	20.0296	16.492
M+2	26.5777	43.4063	47.0948	51.72	3.31765	10.1926	27.9932	57.1094
M+3	7.00919	13.9557	11.3764	7.42631	1.02781	3.80036	4.36609	5.7345
M+4	3.041	7.062	4.37889	2.07478	0.327861	2.0806	1.31329	1.33058
	Grey color highlighted potential outliers
