# Supplementary material for: Mitochondrial fatty acid oxidation regulates adult muscle stem cell function through modulating metabolic flux and protein acetylation
Source: EMBO J. 2025 Mar 10;44(9):2566–95. doi: 10.1038/s44318-025-00397-1 (PMC12048568; doi:10.1038/s44318-025-00397-1)
Supplement: Supplementary file 6 — Source data Fig. 4 [file 44318_2025_397_MOESM6_ESM.zip › Figure 4/Figure 4C/Incorporation of 13C in α-ketoglutaric acid (%).xlsx]

## Sheet: Sheet1
Figure 4C
α-ketoglutaric acid
Percentage (%)	WT				Cpt2PKO
M+0	100	100	100	100	100	100	100	100
M+1	30.5251	27.7267	32.5748	30.683	21.4257	28.3161	26.6355	35.6522
M+2	31.6226	35.2214	36.3051	28.7616	7.29297	16.5723	12.801	19.7737
M+3	15.9156	22.0209	19.5197	17.3597	1.20427	4.97543	5.05004	25.0265
M+4	23.0441	24.4662	21.2116	5.24024	24.2035	24.5734	4.71671	46.1098
M+5	4.59915	17.5922	11.458	53.8783	0	0	2.90865	71.7712
	Grey color highlighted potential outliers
