# Supplementary material for: Mitochondrial fatty acid oxidation regulates adult muscle stem cell function through modulating metabolic flux and protein acetylation
Source: EMBO J. 2025 Mar 10;44(9):2566–95. doi: 10.1038/s44318-025-00397-1 (PMC12048568; doi:10.1038/s44318-025-00397-1)
Supplement: Supplementary file 6 — Source data Fig. 4 [file 44318_2025_397_MOESM6_ESM.zip › Figure 4/Figure 4D/Radioactive FAO measured by 14CO2.xlsx]

## Sheet: Sheet1
Figure 4D
14CO2 (nmol)	WT	Cpt2PKO
1	2.15033	1.22222
2	2.2543	1.18264
3	2.19561	1.32003
4	3.36939	2.2321
5	2.10045	1.78973
