# Supplementary material for: Mitochondrial fatty acid oxidation regulates adult muscle stem cell function through modulating metabolic flux and protein acetylation
Source: EMBO J. 2025 Mar 10;44(9):2566–95. doi: 10.1038/s44318-025-00397-1 (PMC12048568; doi:10.1038/s44318-025-00397-1)
Supplement: Supplementary file 6 — Source data Fig. 4 [file 44318_2025_397_MOESM6_ESM.zip › Figure 4/Figure 4E/Representative seahorse curves showing oxygen consumption rate (OCR).xlsx]

## Sheet: Sheet1
Figure 4E
Oxygen consumption rate (OCR, pmol/min)
Time (minutes)	WT					Cpt2PKO
1.43572	391.357	386.111	246.371	222.678	378.364	185.556	259.694	263.072	292.633	188.057
10.0922	383.262	379.955	244.009	225.002	374.383	186.31	258.287	260.454	289.413	186.093
18.8352	378.667	375.083	240.392	226.265	372.847	185.737	258.065	259.081	288.774	180.702
27.6812	258.03	256.947	157.223	147.534	252.083	119.308	155.284	158.12	172.517	135.733
36.4346	265.126	260.443	156.122	154.97	255.986	124.401	163.114	162.789	176.442	136.534
45.1738	260.778	252.442	148.343	149.232	255.427	123.757	160.6	162.582	175.241	135.201
53.9704	493.873	485.484	326.229	300.085	475.042	244.055	337.817	342.232	398.406	300.508
62.7194	448.036	445.648	321.541	303.304	439.882	249.061	349.577	350.151	410.7	295.176
71.4258	424.708	420.888	314.794	296.872	417.498	255.125	355.635	342.903	413.39	294.482
80.2283	185.252	175.944	112.796	111.219	154.624	106.968	125.79	111.229	134.64	108.055
88.9815	179.404	171.065	107.52	111.436	156.477	103.895	121.272	112.597	128.485	109.691
97.7261	172.971	168.34	102.865	106.785	153.683	99.2466	116.406	113.386	123.55	109.973
