# Supplementary material for: Mitochondrial fatty acid oxidation regulates adult muscle stem cell function through modulating metabolic flux and protein acetylation
Source: EMBO J. 2025 Mar 10;44(9):2566–95. doi: 10.1038/s44318-025-00397-1 (PMC12048568; doi:10.1038/s44318-025-00397-1)
Supplement: Supplementary file 6 — Source data Fig. 4 [file 44318_2025_397_MOESM6_ESM.zip › Figure 4/Figure 4F/ATP production OCR.xlsx]

## Sheet: Sheet1
Figure 4F
ATP production OCR (pmol/min)	WT	Cpt2PKO
1	298.82	199.92
2	261.52	189.88
3	260.21	167.92
4	266.35	184.73
5	239.83	236.97
