# Supplementary material for: Mitochondrial fatty acid oxidation regulates adult muscle stem cell function through modulating metabolic flux and protein acetylation
Source: EMBO J. 2025 Mar 10;44(9):2566–95. doi: 10.1038/s44318-025-00397-1 (PMC12048568; doi:10.1038/s44318-025-00397-1)
Supplement: Supplementary file 6 — Source data Fig. 4 [file 44318_2025_397_MOESM6_ESM.zip › Figure 4/Figure 4F/Basal OCR.xlsx]

## Sheet: Sheet1
Figure 4F
Basal OCR (pmol/min)	WT	Cpt2PKO
1	386.68	294.84
2	377.72	286.76
3	383.18	254.08
4	421.45	292.08
5	377.66	369.32
