# Supplementary material for: Mitochondrial fatty acid oxidation regulates adult muscle stem cell function through modulating metabolic flux and protein acetylation
Source: EMBO J. 2025 Mar 10;44(9):2566–95. doi: 10.1038/s44318-025-00397-1 (PMC12048568; doi:10.1038/s44318-025-00397-1)
Supplement: Supplementary file 6 — Source data Fig. 4 [file 44318_2025_397_MOESM6_ESM.zip › Figure 4/Figure 4F/Maximal respiration OCR.xlsx]

## Sheet: Sheet1
Figure 4F
Maximal respiration OCR (pmol/min)	WT	Cpt2PKO
1	519.21	392.99
2	547.35	373.25
3	545.98	320.22
4	607.47	388.52
5	469.39	541.05
