# Supplementary material for: Mitochondrial fatty acid oxidation regulates adult muscle stem cell function through modulating metabolic flux and protein acetylation
Source: EMBO J. 2025 Mar 10;44(9):2566–95. doi: 10.1038/s44318-025-00397-1 (PMC12048568; doi:10.1038/s44318-025-00397-1)
Supplement: Supplementary file 6 — Source data Fig. 4 [file 44318_2025_397_MOESM6_ESM.zip › Figure 4/Figure 4G/Relative ATP level.xlsx]

## Sheet: Sheet1
Figure 4G
Relative ATP level (μM)	WT	Cpt2PKO
1	4.69512	4.31366
2	4.73236	4.09629
3	4.96871	4.24906
