# Supplementary material for: Mitochondrial fatty acid oxidation regulates adult muscle stem cell function through modulating metabolic flux and protein acetylation
Source: EMBO J. 2025 Mar 10;44(9):2566–95. doi: 10.1038/s44318-025-00397-1 (PMC12048568; doi:10.1038/s44318-025-00397-1)
Supplement: Supplementary file 7 — Source data Fig. 5 [file 44318_2025_397_MOESM7_ESM.zip]

Archive with 24 entries (15 files):
- Figure 5/
- Figure 5/Figure 5A/
- Figure 5/Figure 5A/Acetyl-CoA level.xlsx
- Figure 5/Figure 5B/
- Figure 5/Figure 5B/5B. Acetylated-lysine.tiff
- Figure 5/Figure 5B/5B. GAPDH.tiff
- Figure 5/Figure 5C/
- Figure 5/Figure 5C/5C. Coomssie Blue.tiff
- Figure 5/Figure 5D/
- Figure 5/Figure 5D/5D. MyoD.tiff
- Figure 5/Figure 5D/5D. MyoG.tiff
- Figure 5/Figure 5D/5D. Pax7.tiff
- Figure 5/Figure 5E/
- Figure 5/Figure 5E/5E. Acetylated-Lysine.tiff
- Figure 5/Figure 5E/5E. Pax7.tiff
- Figure 5/Figure 5F/
- Figure 5/Figure 5F/PLA punta per cell.xlsx
- Figure 5/Figure 5F/PLA_Pax7+Acetylated-lysine_Fiber_48h_KO.tif
- Figure 5/Figure 5F/PLA_Pax7+Acetylated-lysine_Fiber_48h_WT.tif
- Figure 5/Figure 5G/
- Figure 5/Figure 5G/Relative 14C Counts (%).xlsx
- Figure 5/Figure 5I/
- Figure 5/Figure 5I/Pax7 activated and repressed genes_Heatmap.xlsx
- Figure 5/Figure 5I/Pax7 activated and repressed genes_Table.xlsx
