# Supplementary material for: Mitochondrial fatty acid oxidation regulates adult muscle stem cell function through modulating metabolic flux and protein acetylation
Source: EMBO J. 2025 Mar 10;44(9):2566–95. doi: 10.1038/s44318-025-00397-1 (PMC12048568; doi:10.1038/s44318-025-00397-1)
Supplement: Supplementary file 7 — Source data Fig. 5 [file 44318_2025_397_MOESM7_ESM.zip › Figure 5/Figure 5A/Acetyl-CoA level.xlsx]

## Sheet: Sheet1
Figure 5A
Acetyl-CoA (pmol/104 cells)	WT	Cpt2PKO
1	50.9021	5.55221
2	34.0239	7.49609
3	41.6452	7.9128
4	43.9793	10.7865
5	42.322	12.8122
6	37.2685	11.1333
