# Supplementary material for: Mitochondrial fatty acid oxidation regulates adult muscle stem cell function through modulating metabolic flux and protein acetylation
Source: EMBO J. 2025 Mar 10;44(9):2566–95. doi: 10.1038/s44318-025-00397-1 (PMC12048568; doi:10.1038/s44318-025-00397-1)
Supplement: Supplementary file 7 — Source data Fig. 5 [file 44318_2025_397_MOESM7_ESM.zip › Figure 5/Figure 5F/PLA punta per cell.xlsx]

## Sheet: Sheet1
Figure 5F
PLA punta/cell	WT	Cpt2PKO
	45	12
	36	15
	37	14
	15	5
	19	4
	34	7
	29	8
	21	7
	30	6
	40	2
	29	0
	25	2
	20	4
	16	1
	27	0
	21	6
	30	0
	30	0
	21	7
	25	9
	8	16
	15	11
	12	5
	31	12
	16	14
	5	38
	15	22
	22	24
	8	24
	13	12
	6	16
	9	12
	12	12
	10	7
	12	4
	48	3
		2
		2
		4
		3
		2
		18
		19
		12
		5
		5
		2
		0
		4
		0
		1
		1
		6
