# Supplementary material for: Mitochondrial fatty acid oxidation regulates adult muscle stem cell function through modulating metabolic flux and protein acetylation
Source: EMBO J. 2025 Mar 10;44(9):2566–95. doi: 10.1038/s44318-025-00397-1 (PMC12048568; doi:10.1038/s44318-025-00397-1)
Supplement: Supplementary file 7 — Source data Fig. 5 [file 44318_2025_397_MOESM7_ESM.zip › Figure 5/Figure 5G/Relative 14C Counts (%).xlsx]

## Sheet: Sheet1
Figure 5G
Relative 14C Counts (%)	WT	Cpt2PKO
1	1.22712	6.8799
2	1.71804	4.48278
3	0.911214	3.0267
