# Supplementary material for: Mitochondrial fatty acid oxidation regulates adult muscle stem cell function through modulating metabolic flux and protein acetylation
Source: EMBO J. 2025 Mar 10;44(9):2566–95. doi: 10.1038/s44318-025-00397-1 (PMC12048568; doi:10.1038/s44318-025-00397-1)
Supplement: Supplementary file 7 — Source data Fig. 5 [file 44318_2025_397_MOESM7_ESM.zip › Figure 5/Figure 5I/Pax7 activated and repressed genes_Heatmap.xlsx]

## Sheet: Sheet1
Figure 5I (Heatmap)
	Name	Cpt2PKO_940_fpkm	Cpt2PKO_949_fpkm	WT_941_fpkm	WT_948_fpkm
Pax7 activated gene	Fam189a1	0.363198	0.265956	0.905283	1.07242
	Fancd2	3.75707	2.38974	6.70343	6.18133
	Fat4	0.954876	0.502093	1.61503	1.82236
	Igsf3	5.83011	2.25417	9.22026	11.0025
	Irs1	12.0307	3.67715	20.7796	21.6078
	Klf15	0.226905	0.292029	4.23582	4.52492
	Kntc1	9.85362	5.11251	14.3452	14.6309
	Mbd4	2.16953	1.77443	4.1737	4.11821
	Myf5	42.8709	44.5432	78.42	72.4547
	Ntn1	15.5694	7.47488	27.8785	26.6985
	Pask	2.48566	2.0494	4.58284	4.79606
	Vat1l	0.366674	0.517289	3.4577	2.22199
	Zfp704	5.13652	2.37886	7.92727	7.62967
Pax7 repressed gene	A4galt	0.871912	1.57464	0.0274737	0.0578016
	Ace	1.58598	1.49555	0.309838	0.267432
	Actg2	4.57986	18.1597	1.57893	1.75321
	Adam12	3.95378	2.2507	0.594163	0.512841
	Anxa8	0.509383	1.16775	0.0310979	0.109044
	Atp1a2	0.317189	0.983449	0.131443	0.0724276
	B4galnt3	4.9321	2.92243	1.59	1.41612
	Ccdc80	3.48909	5.72851	1.52889	2.16674
	Ccl2	17.0383	21.823	6.2945	4.75098
	Ccl7	22.9397	21.1329	4.37934	3.89019
	Cd300lb	0.97676	0.561682	0.1218	0.0284726
	Cdh5	1.90699	4.69605	0.425354	0.648027
	Col1a1	17.0676	19.5532	2.2873	3.03529
	Creb3l1	16.2105	26.6781	8.24293	9.54528
	Cx3cl1	13.178	16.9253	6.35672	9.12638
	Dach1	0.619283	0.963068	0.0896174	0.125696
	Dcn	2.31667	3.98223	0.123996	0.434789
	Dok1	27.4908	34.0291	10.2595	13.2637
	Dysf	3.89619	3.86224	1.6164	2.20717
	Egr2	1.41304	2.74738	0.532388	0.387189
	Eml1	12.1457	9.18769	4.1089	5.34021
	Endod1	4.59271	5.33786	1.02018	1.04565
	Ereg	3.71908	5.6013	1.24392	0.921919
	Fabp7	0.748157	7.09032	0	0.0465916
	Fbln2	36.5043	28.4761	16.4178	17.0051
	Fgf2	2.36514	1.49092	0.424336	0.26452
	Fgf7	2.15039	2.0973	0.350085	0.153445
	Fmnl3	28.7422	37.0176	15.3331	15.9998
	Foxs1	5.61546	12.1627	0.713521	0.312743
	Fst	4.20018	9.61647	1.10074	1.00001
	Fxyd5	3.9529	9.11495	1.11156	0.998347
	Gadd45b	9.97542	19.212	4.75656	7.28684
	Gas6	30.3071	57.2383	11.3185	16.4445
	Gbp6	3.87085	3.48191	0.636953	1.169
	Gjb3	1.55999	1.93601	0.0310979	0.152662
	Grem2	4.49094	8.91663	1.23329	2.0035
	Hbegf	25.071	35.886	9.97808	11.0061
	Hspb7	1.62114	2.44111	0.401162	0.814385
	Igfbp5	274.339	133.053	55.904	48.2641
	Igfbp7	30.1483	66.3461	7.32609	11.6613
	Irf5	1.0149	1.77882	0.130442	0.329322
	Kif1a	0.5835	0.936365	0.106868	0.159885
	Loxl3	17.4972	20.9776	6.03473	8.37421
	Lrtm1	0.106325	0.252629	0.00798909	0
	Ltbp2	9.187	12.3842	0.975986	1.12662
	Mafk	13.5668	14.6065	8.17403	8.34045
	Meox2	0.583309	1.88497	0.0743188	0.191104
	Mfap5	1.51373	3.22378	0.398992	0.559623
	Mgll	4.63404	6.54307	0.512715	1.04787
	Moxd1	0.251807	1.88837	0.0567613	0.159226
	Ngf	17.1439	34.1187	3.15224	2.21065
	Nkd2	0.849501	0.906299	0.174694	0.234814
	Nptx1	16.8074	9.18034	4.96446	2.79782
	Nr4a1	5.41915	8.99054	3.6865	3.11565
	Nt5e	0.898912	1.3449	0.263418	0.348941
	Nuak1	5.21206	6.6941	2.15638	2.10978
	Oaf	26.6429	32.9509	13.0492	15.6929
	Palmd	0.887375	2.20254	0.318413	0.124056
	Pde7b	3.34202	3.17004	0.268508	0.644196
	Pdzrn3	4.03976	3.43485	1.49579	1.32872
	Pear1	1.48784	2.16477	0.555682	0.382203
	Ptgs1	81.8354	60.8359	43.0681	18.6054
	Ptgs2	17.7421	30.4239	4.83153	3.02924
	Relt	3.57015	5.53404	2.236	1.82704
	Rgs16	24.1048	50.2148	12.3977	10.6928
	Rnf19b	30.3518	34.3854	17.6177	16.7597
	S100a4	2133.9	3226.82	1090.27	1077.79
	Scamp5	5.66629	5.23398	2.78575	1.94078
	Serpine1	306.606	391.362	80.1755	73.8119
	Slit3	0.755598	0.552534	0.178926	0.141165
	Smad6	9.08566	16.4705	4.89989	7.17614
	Smad7	15.5857	21.0268	7.27043	5.99962
	Snx7	13.95	21.0761	6.49003	7.28983
	Tgm2	0.715701	3.19711	0.146323	0.0912138
	Tll1	1.11738	1.07855	0.237273	0.141439
	Tm4sf1	55.6597	99.1955	26.9897	24.945
	Tnfrsf11b	1.59295	1.4761	0.18672	0.290991
