# Supplementary material for: Mitochondrial fatty acid oxidation regulates adult muscle stem cell function through modulating metabolic flux and protein acetylation
Source: EMBO J. 2025 Mar 10;44(9):2566–95. doi: 10.1038/s44318-025-00397-1 (PMC12048568; doi:10.1038/s44318-025-00397-1)
Supplement: Supplementary file 7 — Source data Fig. 5 [file 44318_2025_397_MOESM7_ESM.zip › Figure 5/Figure 5I/Pax7 activated and repressed genes_Table.xlsx]

## Sheet: Sheet1
Figure 5I (Table)
		WT_941_fpkm	WT_948_fpkm	Cpt2PKO_940_fpkm	Cpt2PKO_949_fpkm						Fold Changes (FC)
		WT1	WT2	Cpt2PKO-1	Cpt2PKO-2	WT1/WT1	WT2/WT2	Cpt2PKO-1/WT1	Cpt2PKO-2/WT2	WT/WT	Cpt2PKO/WT
Pax7 activated gene	Myf5	78.42	72.4547	42.8709	44.5432	1	1	0.546683	0.614772	1	0.580728
	Klf15	4.23582	4.52492	0.226905	0.292029	1	1	0.0535682	0.0645379	1	0.059053
Pax7 repressed gene	Fgf2	0.424336	0.26452	2.36514	1.49092	1	1	5.57374	5.63631	1	5.60502
	Col1a1	2.2873	3.03529	17.0676	19.5532	1	1	7.46189	6.44195	1	6.95192
	Ptgs2	4.83153	3.02924	17.7421	30.4239	1	1	3.67214	10.0434	1	6.85778
