# Supplementary material for: Mitochondrial fatty acid oxidation regulates adult muscle stem cell function through modulating metabolic flux and protein acetylation
Source: EMBO J. 2025 Mar 10;44(9):2566–95. doi: 10.1038/s44318-025-00397-1 (PMC12048568; doi:10.1038/s44318-025-00397-1)
Supplement: Supplementary file 8 — Source data Fig. 6 [file 44318_2025_397_MOESM8_ESM.zip]

Archive with 21 entries (13 files):
- Figure 6/
- Figure 6/Figure 6A/
- Figure 6/Figure 6A/Acetyl-CoA level_Acetate treatment.xlsx
- Figure 6/Figure 6B/
- Figure 6/Figure 6B/Related ATP level_Acetate treatment.xlsx
- Figure 6/Figure 6C/
- Figure 6/Figure 6C/Seahorse curves showing oxygen consumption rate (OCR)_Acetate treatment.xlsx
- Figure 6/Figure 6D/
- Figure 6/Figure 6D/ATP production OCR_Acetate treatment.xlsx
- Figure 6/Figure 6D/Basal OCR_Acetate treatment.xlsx
- Figure 6/Figure 6D/Maximal respiration OCR_Acetate treatment.xlsx
- Figure 6/Figure 6E/
- Figure 6/Figure 6E/IF_Pax7_Fiber 60h_KO+Acetate.tif
- Figure 6/Figure 6E/IF_Pax7_Fiber 60h_KO+Saline.tif
- Figure 6/Figure 6E/IF_Pax7_Fiber 60h_WT+Acetate.tif
- Figure 6/Figure 6E/IF_Pax7_Fiber 60h_WT+Saline.tif
- Figure 6/Figure 6F/
- Figure 6/Figure 6F/Cluster # per myofiber_Acetate treatment.xlsx
- Figure 6/Figure 6F/SC number per cluster_Acetate treatment.xlsx
- Figure 6/Figure 6G/
- Figure 6/Figure 6G/Cell number (fold change to WT)_Acetate treatment.xlsx
