# Supplementary material for: Mitochondrial fatty acid oxidation regulates adult muscle stem cell function through modulating metabolic flux and protein acetylation
Source: EMBO J. 2025 Mar 10;44(9):2566–95. doi: 10.1038/s44318-025-00397-1 (PMC12048568; doi:10.1038/s44318-025-00397-1)
Supplement: Supplementary file 8 — Source data Fig. 6 [file 44318_2025_397_MOESM8_ESM.zip › Figure 6/Figure 6A/Acetyl-CoA level_Acetate treatment.xlsx]

## Sheet: Sheet1
Figure 6A
Acetyl-CoA (pmol/104 cells)	WT			Cpt2PKO
Saline	7.54247	10.1972	14.286	3.73538	5.1438	5.03116
Acetate	29.1046	26.3432	12.7665	22.8732	16.3944	20.1289
