# Supplementary material for: Mitochondrial fatty acid oxidation regulates adult muscle stem cell function through modulating metabolic flux and protein acetylation
Source: EMBO J. 2025 Mar 10;44(9):2566–95. doi: 10.1038/s44318-025-00397-1 (PMC12048568; doi:10.1038/s44318-025-00397-1)
Supplement: Supplementary file 8 — Source data Fig. 6 [file 44318_2025_397_MOESM8_ESM.zip › Figure 6/Figure 6B/Related ATP level_Acetate treatment.xlsx]

## Sheet: Sheet1
Figure 6B
Related ATP level (μM)	WT						Cpt2PKO
Saline	2.44441	2.04013	2.62034	1.99903	2.46734	1.8736	1.75226	1.96183	1.57747	1.91169	1.96458	1.88002
Acetate	2.75616	1.92206	1.93728	2.90719	2.92484	2.68656	2.35914	2.25808	2.59211	2.25421	2.45174	2.54677
