# Supplementary material for: Mitochondrial fatty acid oxidation regulates adult muscle stem cell function through modulating metabolic flux and protein acetylation
Source: EMBO J. 2025 Mar 10;44(9):2566–95. doi: 10.1038/s44318-025-00397-1 (PMC12048568; doi:10.1038/s44318-025-00397-1)
Supplement: Supplementary file 8 — Source data Fig. 6 [file 44318_2025_397_MOESM8_ESM.zip › Figure 6/Figure 6C/Seahorse curves showing oxygen consumption rate (OCR)_Acetate treatment.xlsx]

## Sheet: Sheet1
Figure 6C
OCR (pmol/min)
Time (minutes)	WT-Saline					WT-Acetate					Cpt2PKO-Saline					Cpt2PKO-Acetate
1.43546	228.455	338.161	332.757	427.216	415.017	436.392	348.869	291.095	334.822	373.115	299.122	361.632	318.724	197.749	306.385	483.199	385.007	412.899	456.559	372.218
10.1439	219.067	331.33	328.478	418.864	411.398	420.841	336.649	287.15	317.405	365.677	295.041	344.894	313.663	206.201	304.19	474.248	376.556	407.443	450.198	367.26
18.8947	217.7	328.599	325.915	416.46	411.319	423.935	337.485	290.052	314.916	368.375	295.846	341.324	311.332	205.676	303.663	475.986	377.313	407.706	450.917	368.122
27.7436	148.292	227.667	238.546	304.355	300.452	300.709	236.489	209.273	221.381	268.342	210.61	260.986	234.011	164.322	218.018	337.612	269.795	290.536	324.807	263.123
36.444	147.669	228.119	233.518	305.37	297.571	303.533	238.57	206.453	221.961	270.098	211.619	255.407	230.793	165.274	216.484	332.267	261.993	287.856	323.45	263.835
45.193	149.593	224.393	229.503	304.796	297.473	299.534	234.348	205.612	220.489	267.13	201.604	250.332	229.237	165.738	212.006	328.805	259.652	284.056	319.398	259.632
54.0437	256.582	429.865	412.649	536.673	516.149	521.995	409.361	341.441	377.436	451.148	308.146	353.077	350.286	226.451	359.919	567.708	449.245	498.031	561.845	455.274
62.7602	256.098	413.862	392.501	499.247	488.138	483.651	387.058	339.37	376.655	442.132	323.727	330.574	337.075	241.709	335.612	499.771	413.613	450.326	492.693	447.352
71.4936	251.221	391.873	369.688	466.242	459.976	449.079	362.433	322.936	355.018	423.074	319.61	306.37	309.773	240.56	320.99	460.671	381.992	414.001	450.743	427.481
80.3467	93.4354	145.705	139.445	175.216	165.559	180.172	145.306	132.877	136.849	166.381	127.205	152.255	136.884	140.946	127.407	187.684	149.207	167.954	191.28	157.673
89.0939	99.4697	147.093	139.332	175.625	170.471	180.568	148.193	131.649	136.945	167.003	130.488	156.497	142.167	145.684	134.389	187.784	151.321	168.329	192.131	159.629
97.8229	99.7496	145.239	137.675	173.091	168.461	173.306	143.478	128.405	132.538	164.183	126.33	150.099	137.375	145.622	133.686	182.244	146.001	165.051	186.337	155.835
