# Supplementary material for: Mitochondrial fatty acid oxidation regulates adult muscle stem cell function through modulating metabolic flux and protein acetylation
Source: EMBO J. 2025 Mar 10;44(9):2566–95. doi: 10.1038/s44318-025-00397-1 (PMC12048568; doi:10.1038/s44318-025-00397-1)
Supplement: Supplementary file 8 — Source data Fig. 6 [file 44318_2025_397_MOESM8_ESM.zip › Figure 6/Figure 6D/ATP production OCR_Acetate treatment.xlsx]

## Sheet: Sheet1
Figure 6D
ATP production OCR (pmol/min)	WT					Cpt2PKO
Saline	104.205	96.412	111.664	113.846		94.2422	90.9924	82.0953	91.6564
Acetate	124.4	103.137	84.4407	94.4266	101.244	147.181	117.661	123.65	131.519	108.49
