# Supplementary material for: Mitochondrial fatty acid oxidation regulates adult muscle stem cell function through modulating metabolic flux and protein acetylation
Source: EMBO J. 2025 Mar 10;44(9):2566–95. doi: 10.1038/s44318-025-00397-1 (PMC12048568; doi:10.1038/s44318-025-00397-1)
Supplement: Supplementary file 8 — Source data Fig. 6 [file 44318_2025_397_MOESM8_ESM.zip › Figure 6/Figure 6D/Basal OCR_Acetate treatment.xlsx]

## Sheet: Sheet1
Figure 6D
Basal OCR (pmol/min)	WT					Cpt2PKO
Saline	182.89	286.47	241.24	245.76		168.64	189.07	174.45	176.25
Acetate	250.628	194.008	161.648	182.378	204.192	293.74	231.31	242.65	264.58	212.29
