# Supplementary material for: Mitochondrial fatty acid oxidation regulates adult muscle stem cell function through modulating metabolic flux and protein acetylation
Source: EMBO J. 2025 Mar 10;44(9):2566–95. doi: 10.1038/s44318-025-00397-1 (PMC12048568; doi:10.1038/s44318-025-00397-1)
Supplement: Supplementary file 8 — Source data Fig. 6 [file 44318_2025_397_MOESM8_ESM.zip › Figure 6/Figure 6D/Maximal respiration OCR_Acetate treatment.xlsx]

## Sheet: Sheet1
Figure 6D
Maximal respiration OCR (pmol/min)	WT					Cpt2PKO
Saline	284.161	273.204	361.457	350.589		176.26	200.821	213.403	232.512
Acetate	265.883	213.037	244.898	286.965	348.689	385.463	303.245	332.979	375.508	299.439
