# Supplementary material for: Mitochondrial fatty acid oxidation regulates adult muscle stem cell function through modulating metabolic flux and protein acetylation
Source: EMBO J. 2025 Mar 10;44(9):2566–95. doi: 10.1038/s44318-025-00397-1 (PMC12048568; doi:10.1038/s44318-025-00397-1)
Supplement: Supplementary file 8 — Source data Fig. 6 [file 44318_2025_397_MOESM8_ESM.zip › Figure 6/Figure 6F/Cluster # per myofiber_Acetate treatment.xlsx]

## Sheet: Sheet1
Figure 6F
Cluster # per myofiber		WT			Cpt2PKO
	Control	4.31034	4.86957	5.13333	2.5	3	2.29032
	Acetate	4.66667	5.38889	5.47059	4.57143	4.04762	4.47826
