# Supplementary material for: Mitochondrial fatty acid oxidation regulates adult muscle stem cell function through modulating metabolic flux and protein acetylation
Source: EMBO J. 2025 Mar 10;44(9):2566–95. doi: 10.1038/s44318-025-00397-1 (PMC12048568; doi:10.1038/s44318-025-00397-1)
Supplement: Supplementary file 8 — Source data Fig. 6 [file 44318_2025_397_MOESM8_ESM.zip › Figure 6/Figure 6F/SC number per cluster_Acetate treatment.xlsx]

## Sheet: Sheet1
Figure 6F
SC number per cluster		WT			Cpt2PKO
	Control	4.24	4.05357	3.41558	2.6125	2.77778	2.86076
	Acetate	3.62245	4.03093	3.6129	3.125	3.04167	3.31068
