# Supplementary material for: Mitochondrial fatty acid oxidation regulates adult muscle stem cell function through modulating metabolic flux and protein acetylation
Source: EMBO J. 2025 Mar 10;44(9):2566–95. doi: 10.1038/s44318-025-00397-1 (PMC12048568; doi:10.1038/s44318-025-00397-1)
Supplement: Supplementary file 8 — Source data Fig. 6 [file 44318_2025_397_MOESM8_ESM.zip › Figure 6/Figure 6G/Cell number (fold change to WT)_Acetate treatment.xlsx]

## Sheet: Sheet1
Figure 6G
Cell number (fold change to WT)		WT			Cpt2PKO
	Saline	1	1	1	0.433601	0.173772	0.488249
	Acetate	1.38218	0.73323	0.79468	1.56019	0.345223	0.756968
