# Supplementary material for: Mitochondrial fatty acid oxidation regulates adult muscle stem cell function through modulating metabolic flux and protein acetylation
Source: EMBO J. 2025 Mar 10;44(9):2566–95. doi: 10.1038/s44318-025-00397-1 (PMC12048568; doi:10.1038/s44318-025-00397-1)
Supplement: Supplementary file 9 — Source data Fig. 7 [file 44318_2025_397_MOESM9_ESM.zip]

Archive with 29 entries (20 files):
- Figure 7/
- Figure 7/Figure 7B/
- Figure 7/Figure 7B/HE Staining_D5.5_KO+Acetate_TA.tif
- Figure 7/Figure 7B/HE Staining_D5.5_KO+Saline_TA.tif
- Figure 7/Figure 7B/HE Staining_D5.5_WT+Acetate_TA.tif
- Figure 7/Figure 7B/HE Staining_D5.5_WT+Saline_TA.tif
- Figure 7/Figure 7C/
- Figure 7/Figure 7C/IF_eMyHC+Laminin_D5.5_KO+Acetate_TA.tif
- Figure 7/Figure 7C/IF_eMyHC+Laminin_D5.5_KO+Saline_TA.tif
- Figure 7/Figure 7C/IF_eMyHC+Laminin_D5.5_WT+Acetate_TA.tif
- Figure 7/Figure 7C/IF_eMyHC+Laminin_D5.5_WT+Saline_TA.tif
- Figure 7/Figure 7D/
- Figure 7/Figure 7D/eMyHC+ fibers per TA area_Acetate treatment.xlsx
- Figure 7/Figure 7E/
- Figure 7/Figure 7E/Mononuclear cell number per area_Acetate treatment.xlsx
- Figure 7/Figure 7F/
- Figure 7/Figure 7F/IF_Dystrophin_D5.5_KO+Acetate_TA.tif
- Figure 7/Figure 7F/IF_Dystrophin_D5.5_KO+Saline_TA.tif
- Figure 7/Figure 7F/IF_Dystrophin_D5.5_WT+Acetate_TA.tif
- Figure 7/Figure 7F/IF_Dystrophin_D5.5_WT+Saline_TA.tif
- Figure 7/Figure 7G/
- Figure 7/Figure 7G/Dystrophin+ fibers per TA area_Acetate treatment.xlsx
- Figure 7/Figure 7H/
- Figure 7/Figure 7H/IF_Pax7+Laminin_D5.5_KO+Acetate_TA.tif
- Figure 7/Figure 7H/IF_Pax7+Laminin_D5.5_KO+Saline_TA.tif
- Figure 7/Figure 7H/IF_Pax7+Laminin_D5.5_WT+Acetate_TA.tif
- Figure 7/Figure 7H/IF_Pax7+Laminin_D5.5_WT+Saline_TA.tif
- Figure 7/Figure 7I/
- Figure 7/Figure 7I/Pax7+ cell per TA area_Acetate treatment.xlsx
