# Supplementary material for: Mitochondrial fatty acid oxidation regulates adult muscle stem cell function through modulating metabolic flux and protein acetylation
Source: EMBO J. 2025 Mar 10;44(9):2566–95. doi: 10.1038/s44318-025-00397-1 (PMC12048568; doi:10.1038/s44318-025-00397-1)
Supplement: Supplementary file 9 — Source data Fig. 7 [file 44318_2025_397_MOESM9_ESM.zip › Figure 7/Figure 7D/eMyHC+ fibers per TA area_Acetate treatment.xlsx]

## Sheet: Sheet1
Figure 7D
eMyHC+ fibers per TA area	WT					Cpt2PKO
Saline	273	232.6	361.8	265.6	292	95.2	118.4	140	147.4	166.4
Acetate	244.2	316.2	452	362.4	295.8	183.4	317.6	460	257	279.6
