# Supplementary material for: Mitochondrial fatty acid oxidation regulates adult muscle stem cell function through modulating metabolic flux and protein acetylation
Source: EMBO J. 2025 Mar 10;44(9):2566–95. doi: 10.1038/s44318-025-00397-1 (PMC12048568; doi:10.1038/s44318-025-00397-1)
Supplement: Supplementary file 9 — Source data Fig. 7 [file 44318_2025_397_MOESM9_ESM.zip › Figure 7/Figure 7E/Mononuclear cell number per area_Acetate treatment.xlsx]

## Sheet: Sheet1
Figure 7E
Mononuclear cell number / area	WT				Cpt2PKO
Saline	149	167	126.333	117.5	213.6	258.8	180
Acetate	138.2	143.6	143		172.4	161	146
