# Supplementary material for: Mitochondrial fatty acid oxidation regulates adult muscle stem cell function through modulating metabolic flux and protein acetylation
Source: EMBO J. 2025 Mar 10;44(9):2566–95. doi: 10.1038/s44318-025-00397-1 (PMC12048568; doi:10.1038/s44318-025-00397-1)
Supplement: Supplementary file 9 — Source data Fig. 7 [file 44318_2025_397_MOESM9_ESM.zip › Figure 7/Figure 7G/Dystrophin+ fibers per TA area_Acetate treatment.xlsx]

## Sheet: Sheet1
Figure 7G
Dystrophin+ fibers per TA area	WT				Cpt2PKO
Saline	281.25	330.4	301.9	277.4	120.2	123.5	105.9	113.4
Acetate	367.8	292.8	301.8	311.6	262.4	214.6	301.9	258.2
