# Supplementary material for: Mitochondrial fatty acid oxidation regulates adult muscle stem cell function through modulating metabolic flux and protein acetylation
Source: EMBO J. 2025 Mar 10;44(9):2566–95. doi: 10.1038/s44318-025-00397-1 (PMC12048568; doi:10.1038/s44318-025-00397-1)
Supplement: Supplementary file 9 — Source data Fig. 7 [file 44318_2025_397_MOESM9_ESM.zip › Figure 7/Figure 7I/Pax7+ cell per TA area_Acetate treatment.xlsx]

## Sheet: Sheet1
Figure 7I
Pax7+ cell per TA area	WT			Cpt2PKO
Saline	40	49.8	48	8.8	7.2	5
Acetate	45.8	52.4	43.2	17.4	15.2	16.4
